# Supplementary material for: Association of cardiovascular-kidney-metabolic syndrome with all-cause and cardiovascular mortality: A prospective cohort study
Source: Am J Prev Cardiol. 2025 Mar 29;22:100985. doi: 10.1016/j.ajpc.2025.100985 (PMC12003006; doi:10.1016/j.ajpc.2025.100985)
Supplement: Supplementary file 2 [file mmc2.xlsx]

## Sheet: Content
Supplemental Table Content
Supplemental Table 1. The missing number and rate of covariates according to CKM syndrome stages
Supplemental Table 2. Baseline characteristics of participants according to CKM syndrome stages using data not being imputed
Supplemental Table 3. Association of CKM syndrome stages with the risk of all-cause mortality after excluding participants who died in the first two years of follow-up
Supplemental Table 4. Association of CKM syndrome stages with the risk of cardiovascular mortality after excluding participants who died in the first two years of follow-up
Supplemental Table 5. Association of CKM syndrome stages with the risk of all-cause mortality after excluding participant participant with continuous values outside of the ranges set by the AHA PREVENT equations
Supplemental Table 6. Association of CKM syndrome stages with the risk of cardiovascular mortality after excluding participant with continuous values outside of the ranges set by the AHA PREVENT equations
Supplemental Table 7. Association of CKM syndrome stages with the risk of all-cause mortality after further adjusting for the uses of antihypertensive, antidiabetic, and lipid-lowering drugs
Supplemental Table 8. Association of CKM syndrome stages with the risk of cardiovascular mortality after further adjusting for the uses of antihypertensive, antidiabetic, and lipid-lowering drugs
Supplemental Table 9. Association of CKM syndrome stages with the risk of all-cause mortality after excluding participants with a history of cancer
Supplemental Table 10. Association of CKM syndrome stages with the risk of cardiovascular mortality after excluding participants with a history of cancer
Supplemental Table 11. Association of CKM syndrome stages with the risk of cardiovascular mortality when using the competing risk model
Supplemental Table 12. Association of CKM syndrome stages with the risk of all-cause mortality stratified by age
Supplemental Table 13. Association of CKM syndrome stages with the risk of cardiovascular mortality stratified by age
Supplemental Table 14. Association of CKM syndrome stages with the risk of all-cause mortality stratified by gender
Supplemental Table 15. Association of CKM syndrome stages with the risk of cardiovascular mortality stratified by gender
Supplemental Table 16. Association of CKM syndrome stages with the risk of all-cause mortality stratified by race and ethnicity
Supplemental Table 17. Association of CKM syndrome stages with the risk of cardiovascular mortality stratified by race and ethnicity
Supplemental Table 18. Association of CKM syndrome stages with the risk of all-cause mortality stratified by education
Supplemental Table 19. Association of CKM syndrome stages with the risk of cardiovascular mortality stratified by education
Supplemental Table 20. Association of CKM syndrome stages with the risk of all-cause mortality stratified by marital status
Supplemental Table 21. Association of CKM syndrome stages with the risk of cardiovascular mortality stratified by marital status
Supplemental Table 22. Association of CKM syndrome stages with the risk of all-cause mortality stratified by family income to poverty ratio
Supplemental Table 23. Association of CKM syndrome stages with the risk of cardiovascular mortality stratified by family income to poverty ratio
Supplemental Table 24. Association of CKM syndrome stages with the risk of all-cause mortality stratified by labor force status
Supplemental Table 25. Association of CKM syndrome stages with the risk of cardiovascular mortality stratified by labor force status
Supplemental Table 26. Differences of risk factors between nanadvanced CKM stages and CKM stage 3
Supplemental Table 27. Baseline characteristics of included and excluded participants for the main analyses using imputed data
Supplemental Table 28. Baseline characteristics of included and excluded participants for the main analyses using data not being imputed

## Sheet: Supplemental Table 1
	Supplemental Table 1. The missing number and rate of covariates according to CKM syndrome stages
	Variables	CKM syndrome
		All (n=34,809)	Stage 0 (n=3,688)	Stage 1 (n=6,575)	Stage 2 (n=18,233)	Stage 3 (n=2,803)	Stage 4 (n=3,510)
	Age	0 (0.00%)	0 (0.00%)	0 (0.00%)	0 (0.00%)	0 (0.00%)	0 (0.00%)
	Gender	0 (0.00%)	0 (0.00%)	0 (0.00%)	0 (0.00%)	0 (0.00%)	0 (0.00%)
	Race and ethnicity	0 (0.00%)	0 (0.00%)	0 (0.00%)	0 (0.00%)	0 (0.00%)	0 (0.00%)
	Education	26 (0.07%)	2 (0.05%)	5 (0.08%)	10 (0.05%)	6 (0.21%)	3 (0.09%)
	Marital status	359 (1.03%)	50 (1.36%)	69 (1.05%)	179 (0.98%)	27 (0.96%)	34 (0.97%)
	Family income to poverty ratio	2,954 (8.49%)	270 (7.32%)	541 (8.23%)	1,543 (8.46%)	300 (10.70%)	300 (8.55%)
	Labor force status	17 (0.05%)	1 (0.03%)	7 (0.11%)	7 (0.04%)	1 (0.04%)	1 (0.03%)
	Smoking status	23 (0.07%)	3 (0.08%)	5 (0.08%)	12 (0.07%)	3 (0.11%)	0 (0.00%)
	Drinking status	1,927 (5.54%)	253 (6.86%)	456 (6.94%)	949 (5.20%)	120 (4.28%)	149 (4.25%)
	Arthritis	66 (0.19%)	6 (0.16%)	8 (0.12%)	37 (0.20%)	6 (0.21%)	9 (0.26%)
	Chronic lung disease	82 (0.24%)	3 (0.08%)	8 (0.12%)	43 (0.24%)	8 (0.29%)	20 (0.57%)
	Cancer	31 (0.09%)	3 (0.08%)	2 (0.03%)	17 (0.09%)	4 (0.14%)	5 (0.14%)
	WBC	67 (0.19%)	2 (0.05%)	9 (0.14%)	43 (0.24%)	6 (0.21%)	7 (0.20%)
	Hemoglobin	67 (0.19%)	2 (0.05%)	9 (0.14%)	43 (0.24%)	6 (0.21%)	7 (0.20%)
	Platelets	68 (0.20%)	2 (0.05%)	10 (0.15%)	43 (0.24%)	6 (0.21%)	7 (0.20%)
	BUN	0 (0.00%)	0 (0.00%)	0 (0.00%)	0 (0.00%)	0 (0.00%)	0 (0.00%)
	UA	1 (0.00%)	0 (0.00%)	1 (0.02%)	0 (0.00%)	0 (0.00%)	0 (0.00%)
	CKM, cardiovascular-kidney-metabolic; WBC, white blood cell; BUN, blood urea nitrogen; UA, uric acid

## Sheet: Supplemental Table 2
	Supplemental Table 2. Baseline characteristics of participants according to CKM syndrome stages using data not being imputed
	Variables	CKM syndrome					P value
		Stage 0	Stage 1	Stage 2	Stage 3	Stage 4
	Number (%)	3,688 (13.2)	6,575 (20.8)	18,233 (53.1)	2,803 (5.0)	3,510 (7.8)
	Age, mean (SD), years	35.5 (12.6)	39.8 (13.6)	47.0 (14.3)	74.5 (8.1)	63.9 (13.3)	<0.001
	Age group, n (%)						<0.001
	20 to <45 years	2,913 (76.5)	4,419 (65.4)	7,558 (43.2)	29 (1.1)	263 (9.3)
	45 to <65 years	644 (20.6)	1,770 (29.1)	7,915 (44.5)	254 (8.7)	1,168 (37.4)
	≥65 years	131 (2.9)	386 (5.5)	2,760 (12.4)	2,520 (90.2)	2,079 (53.3)
	Gender, n (%)						<0.001
	Male	1,487 (38.6)	2,640 (42.2)	9,302 (53.1)	1,636 (53.0)	2,053 (56.2)
	Female	2,201 (61.4)	3,935 (57.8)	8,931 (46.9)	1,167 (47.0)	1,457 (43.8)
	Race and ethnicity, n (%)						<0.001
	Mexican American	465 (5.8)	1,174 (9.4)	3,633 (9.6)	358 (4.8)	432 (4.7)
	Non-Hispanic Black	301 (5.2)	627 (6.6)	1,805 (5.8)	194 (3.8)	232 (3.5)
	Non-Hispanic White	1,837 (73.0)	2,565 (64.8)	7,424 (67.7)	1,502 (75.3)	1,915 (74.9)
	Other Hispanic	627 (8.5)	1,543 (12.8)	3,433 (9.5)	566 (10.9)	697 (10.2)
	Other Race	458 (7.6)	666 (6.4)	1,938 (7.4)	183 (5.3)	234 (6.7)
	Education, n (%)						<0.001
	Below high school	603 (11.4)	1,345 (13.0)	4,779 (16.9)	1,006 (26.2)	1,206 (24.3)
	High school	760 (19.6)	1,375 (20.8)	4,259 (24.3)	707 (28.1)	879 (27.7)
	College or above	2,323 (69.0)	3,850 (66.2)	9,185 (58.8)	1,084 (45.6)	1,422 (48.0)
	Marital status, n (%)						<0.001
	Married/living with a partner	1,978 (57.6)	3,921 (64.3)	11,611 (67.5)	1,566 (58.6)	2,032 (63.4)
	Other marital status	1,660 (42.4)	2,585 (35.7)	6,443 (32.5)	1,210 (41.4)	1,444 (36.6)
	Family income to poverty ratio, n (%)						<0.001
	Low (< 1.3)	954 (19.3)	1,735 (19.3)	5,076 (20.2)	765 (22.2)	1,181 (26.7)
	Middle (1.3-3.5)	1,210 (32.9)	2,238 (35.3)	6,132 (34.6)	1,196 (50.1)	1,303 (41.1)
	High (>3.5)	1,254 (47.8)	2,061 (45.4)	5,482 (45.2)	542 (27.7)	726 (32.2)
	Labor force status, n (%)						<0.001
	Working	2,678 (76.4)	4,773 (77.0)	11,387 (68.7)	433 (16.4)	778 (29.5)
	Not working	1,009 (23.6)	1,795 (23.0)	6,839 (31.3)	2,369 (83.6)	2,731 (70.5)
	Smoking status, n (%)						<0.001
	Never smokers	2,288 (60.6)	4,081 (59.3)	10,032 (53.3)	1,268 (45.4)	1,371 (38.6)
	Former smokers	486 (14.9)	1,194 (21.0)	4,312 (25.4)	1,129 (41.4)	1,385 (38.9)
	Current smokers	911 (24.4)	1,295 (19.7)	3,877 (21.3)	403 (13.3)	754 (22.5)
	Drinking status, n (%)						<0.001
	Never drinkers	753 (17.5)	1,497 (19.4)	4,483 (20.5)	897 (33.1)	934 (25.3)
	Former drinkers	177 (4.3)	434 (6.9)	1,928 (9.9)	609 (19.5)	858 (22.6)
	Current drinkers	2,505 (78.2)	4,188 (73.7)	10,873 (69.6)	1,177 (47.4)	1,569 (52.1)
	Arthritis, n (%)	281 (8.9)	886 (14.8)	4,599 (25.3)	1,394 (52.1)	1,947 (55.0)	<0.001
	Chronic lung disease, n (%)	126 (3.9)	264 (4.5)	1,188 (6.9)	275 (10.9)	667 (20.2)	<0.001
	Cancer, n (%)	145 (5.0)	286 (5.3)	1,262 (8.0)	660 (29.5)	686 (21.0)	<0.001
	WBC, mean (SD), 10^9/L	6.7 (1.9)	6.9 (2.1)	7.5 (2.7)	7.4 (2.7)	7.6 (3.4)	<0.001
	Hemoglobin, mean (SD), g/dL	14.1 (1.4)	14.1 (1.4)	14.5 (1.4)	13.9 (1.6)	14.1 (1.5)	<0.001
	Platelets, mean (SD), 10^9/L	245.2 (59.7)	250.7 (60.2)	254.5 (64.9)	231.4 (65.1)	233.6 (70.8)	<0.001
	BUN, mean (SD), mg/dl	12.1 (3.8)	12.4 (4.0)	13.2 (4.3)	19.2 (8.7)	16.7 (7.9)	<0.001
	UA, mg/dL	4.6 (1.1)	5.0 (1.2)	5.6 (1.4)	5.9 (1.5)	5.9 (1.5)	<0.001
	The results in this table used data not being imputed. Participants with missing data on a variable were excluded from the descriptive statistic of that variable.
	The missing number and rate of each variable for this analysis were summarized in Supplemental Table 1.
	CKM, cardiovascular-kidney-metabolic; SD, standard deviation; WBC, white blood cell; BUN, blood urea nitrogen; UA, uric acid

## Sheet: Supplemental Tables 3-4
	Supplemental Table 3. Association of CKM syndrome stages with the risk of all-cause mortality after excluding participants who died in the first two years of follow-up
	CKM syndrome	Cases, n (%)	HR1 (95% CI)a	P1a	HR2 (95% CI)b	P2b
	Stage 0	97 (2.6)	1 (reference)		1 (reference)
	Stage 1	192 (2.9)	1.30 (0.98-1.73)	0.069	1.10 (0.82-1.47)	0.529
	Stage 2	1,128 (6.2)	2.86 (2.22-3.68)	<0.001	1.41 (1.08-1.85)	0.012
	Stage 3	1,017 (38.3)	28.4 (21.8-37.1)	<0.001	2.76 (2.05-3.72)	<0.001
	Stage 4	1,060 (31.9)	19.5 (14.9-25.6)	<0.001	3.09 (2.32-4.11)	<0.001
	P for trend		<0.001		<0.001
	a HR1 and P1 were unadjusted.
	b HR2 and P2 were adjusted for age, gender, race and ethnicity, education, marital status, family income to poverty ratio, labor force status, smoking status, drinking status, history of arthritis, chronic obstructive pulmonary disease, and cancer, white blood cell, hemoglobin, platelets, blood urea nitrogen, and uric acid.
	CKM, cardiovascular-kidney-metabolic; HR, hazard ratio; CI, confidence interval.
	Supplemental Table 4. Association of CKM syndrome stages with the risk of cardiovascular mortality after excluding participants who died in the first two years of follow-up
	CKM syndrome	Cases, n (%)	HR1 (95% CI)a	P1a	HR2 (95% CI)b	P2b
	Stage 0	12 (0.3)	1 (reference)		1 (reference)
	Stage 1	41 (0.6)	2.89 (1.22-6.81)	0.016	2.27 (0.95-5.43)	0.064
	Stage 2	266 (1.5)	6.31 (2.98-13.4)	<0.001	2.66 (1.24-5.70)	0.012
	Stage 3	328 (11.8)	98.4 (45.9-211.1)	<0.001	7.2 (3.27-15.87)	<0.001
	Stage 4	426 (12.4)	76.7 (36.7-160.2)	<0.001	9.76 (4.58-20.8)	<0.001
	P for trend		<0.001		<0.001
	a HR1 and P1 were unadjusted.
	b HR2 and P2 were adjusted for age, gender, race and ethnicity, education, marital status, family income to poverty ratio, labor force status, smoking status, drinking status, history of arthritis, chronic obstructive pulmonary disease, and cancer, white blood cell, hemoglobin, platelets, blood urea nitrogen, and uric acid.
	CKM, cardiovascular-kidney-metabolic; HR, hazard ratio; CI, confidence interval.

## Sheet: Supplemental Tables 5-6
	Supplemental Table 5. Association of CKM syndrome stages with the risk of all-cause mortality after excluding participant participant with continuous values outside of the ranges set by the AHA PREVENT equations#
	CKM syndrome	Cases, n (%)	HR1 (95% CI)a	P1a	HR2 (95% CI)b	P2b
	Stage 0	79 (2.5)	1 (reference)		1 (reference)
	Stage 1	180 (3.1)	1.36 (1.02-1.82)	0.034	1.16 (0.85-1.57)	0.352
	Stage 2	1,019 (6.5)	2.98 (2.28-3.90)	<0.001	1.51 (1.14-2.00)	0.004
	Stage 3	491 (33.4)	23.4 (17.3-31.5)	<0.001	2.48 (1.80-3.42)	<0.001
	Stage 4	678 (29.8)	17.0 (12.8-22.7)	<0.001	3.01 (2.23-4.05)	<0.001
	P for trend		<0.001		<0.001
	# Continuous values outside of the ranges set by the the AHA PREVENT equations were excluded, ie, age <30 years or >79 years; total cholesterol <130 mg/dL or >230 mg/dL; high-density lipoprotein cholesterol <20 mg/dL or >100 mg/dL; systolic blood pressure <90 mm Hg or >200 mm Hg; body mass index <18.5 kg/m2 or ≥40.0 kg/m2; estimated glomerular filtration rate <15 ml/min/1.73m2 or >150 ml/min/1.73…
	a HR1 and P1 were unadjusted.
	b HR2 and P2 were adjusted for age, gender, race and ethnicity, education, marital status, family income to poverty ratio, labor force status, smoking status, drinking status, history of arthritis, chronic obstructive pulmonary disease, and cancer, white blood cell, hemoglobin, platelets, blood urea nitrogen, and uric acid.
	CKM, cardiovascular-kidney-metabolic; CVD, cardiovascular disease; AHA, American Heart Association; PREVENT, Predicting Risk of CVD Events; HR, hazard ratio; CI, confidence interval.
	Supplemental Table 6. Association of CKM syndrome stages with the risk of cardiovascular mortality after excluding participant with continuous values outside of the ranges set by the AHA PREVENT equations#
	CKM syndrome	Cases, n (%)	HR1 (95% CI)a	P1a	HR2 (95% CI)b	P2b
	Stage 0	12 (0.4)	1 (reference)		1 (reference)
	Stage 1	37 (0.6)	3.06 (1.21-7.70)	0.018	2.46 (0.96-6.28)	0.06
	Stage 2	232 (1.5)	6.01 (2.70-13.4)	<0.001	2.63 (1.18-5.87)	0.018
	Stage 3	150 (10.2)	82.3 (35.4-190.9)	<0.001	7.02 (3.02-16.3)	<0.001
	Stage 4	259 (11.4)	61.8 (28.6-133.5)	<0.001	9.22 (4.17-20.4)	<0.001
	P for trend		<0.001		<0.001
	# Continuous values outside of the ranges set by the the AHA PREVENT equations were excluded, ie, age <30 years or >79 years; total cholesterol <130 mg/dL or >230 mg/dL; high-density lipoprotein cholesterol <20 mg/dL or >100 mg/dL; systolic blood pressure <90 mm Hg or >200 mm Hg; body mass index <18.5 kg/m2 or ≥40.0 kg/m2; estimated glomerular filtration rate <15 ml/min/1.73m2 or >150 ml/min/1.73…
	a HR1 and P1 were unadjusted.
	b HR2 and P2 were adjusted for age, gender, race and ethnicity, education, marital status, family income to poverty ratio, labor force status, smoking status, drinking status, history of arthritis, chronic obstructive pulmonary disease, and cancer, white blood cell, hemoglobin, platelets, blood urea nitrogen, and uric acid.
	CKM, cardiovascular-kidney-metabolic; CVD, cardiovascular disease; AHA, American Heart Association; PREVENT, Predicting Risk of CVD Events; HR, hazard ratio; CI, confidence interval.

## Sheet: Supplemental Tables 7-8
	Supplemental Table 7. Association of CKM syndrome stages with the risk of all-cause mortality after further adjusting for the uses of antihypertensive, antidiabetic, and lipid-lowering drugs
	CKM syndrome	Cases, n (%)	HR1 (95% CI)a	P1a	HR2 (95% CI)b	P2b
	Stage 0	107 (2.9)	1 (reference)		1 (reference)
	Stage 1	217 (3.3)	1.29 (1.02-1.65)	0.037	1.12 (0.87-1.44)	0.372
	Stage 2	1,279 (7.0)	2.80 (2.25-3.49)	<0.001	1.43 (1.14-1.81)	0.002
	Stage 3	1,168 (41.7)	26.5 (21.1-33.4)	<0.001	2.67 (2.05-3.48)	<0.001
	Stage 4	1,249 (35.6)	18.9 (14.9-24.0)	<0.001	3.09 (2.40-3.98)	<0.001
	P for trend		<0.001		<0.001
	a HR1 and P1 were unadjusted.
	b HR2 and P2 were adjusted for age, gender, race and ethnicity, education, marital status, family income to poverty ratio, labor force status, smoking status, drinking status, history of arthritis, chronic obstructive pulmonary disease, and cancer, white blood cell, hemoglobin, platelets, blood urea nitrogen, uric acid, and uses of antihypertensive, antidiabetic, and lipid-lowering drugs.
	CKM, cardiovascular-kidney-metabolic; HR, hazard ratio; CI, confidence interval.
	Supplemental Table 8. Association of CKM syndrome stages with the risk of cardiovascular mortality after further adjusting for the uses of antihypertensive, antidiabetic, and lipid-lowering drugs
	CKM syndrome	Cases, n (%)	HR1 (95% CI)a	P1a	HR2 (95% CI)b	P2b
	Stage 0	13 (0.4)	1 (reference)		1 (reference)
	Stage 1	43 (0.7)	3.04 (1.30-7.10)	0.01	2.49 (1.06-5.88)	0.037
	Stage 2	296 (1.6)	6.83 (3.25-14.4)	<0.001	2.84 (1.34-6.01)	0.006
	Stage 3	363 (13.0)	99.9 (46.8-213.2)	<0.001	6.70 (3.10-14.5)	<0.001
	Stage 4	497 (14.2)	82.9 (40.0-172.0)	<0.001	9.77 (4.67-20.4)	<0.001
	P for trend		<0.001		<0.001
	a HR1 and P1 were unadjusted.
	b HR2 and P2 were adjusted for age, gender, race and ethnicity, education, marital status, family income to poverty ratio, labor force status, smoking status, drinking status, history of arthritis, chronic obstructive pulmonary disease, and cancer, white blood cell, hemoglobin, platelets, blood urea nitrogen, uric acid, and uses of antihypertensive, antidiabetic, and lipid-lowering drugs.
	CKM, cardiovascular-kidney-metabolic; HR, hazard ratio; CI, confidence interval.

## Sheet: Supplemental Tables 9-10
	Supplemental Table 9. Association of CKM syndrome stages with the risk of all-cause mortality after excluding participants with a history of cancer
	CKM syndrome	Cases, n (%)	HR1 (95% CI)a	P1a	HR2 (95% CI)b	P2b
	Stage 0	91 (2.6)	1 (reference)		1 (reference)
	Stage 1	185 (2.9)	1.25 (0.96-1.62)	0.093	1.08 (0.84-1.41)	0.544
	Stage 2	1,073 (6.3)	2.77 (2.16-3.54)	<0.001	1.42 (1.11-1.83)	0.006
	Stage 3	880 (41.1)	28.3 (21.9-36.5)	<0.001	2.97 (2.22-3.98)	<0.001
	Stage 4	951 (33.7)	18.7 (14.5-24.2)	<0.001	3.16 (2.38-4.19)	<0.001
	P for trend		<0.001		<0.001
	a HR1 and P1 were unadjusted.
	b HR2 and P2 were adjusted for age, gender, race and ethnicity, education, marital status, family income to poverty ratio, labor force status, smoking status, drinking status, history of arthritis and chronic obstructive pulmonary disease, white blood cell, hemoglobin, platelets, blood urea nitrogen, and uric acid
	CKM, cardiovascular-kidney-metabolic; HR, hazard ratio; CI, confidence interval.
	Supplemental Table 10. Association of CKM syndrome stages with the risk of cardiovascular mortality after excluding participants with a history of cancer
	CKM syndrome	Cases, n (%)	HR1 (95% CI)a	P1a	HR2 (95% CI)b	P2b
	Stage 0	12 (0.3)	1 (reference)		1 (reference)
	Stage 1	43 (0.7)	3.58 (1.46-8.76)	0.005	2.90 (1.18-7.15)	0.021
	Stage 2	267 (1.6)	7.13 (3.24-15.7)	<0.001	3.11 (1.40-6.90)	0.005
	Stage 3	297 (13.9)	118.8 (52.0-271.3)	<0.001	8.49 (3.69-19.5)	<0.001
	Stage 4	394 (14.0)	85.8 (39.4-186.8)	<0.001	11.0 (4.93-24.6)	<0.001
	P for trend		<0.001		<0.001
	a HR1 and P1 were unadjusted.
	b HR2 and P2 were adjusted for age, gender, race and ethnicity, education, marital status, family income to poverty ratio, labor force status, smoking status, drinking status, history of arthritis and chronic obstructive pulmonary disease, white blood cell, hemoglobin, platelets, blood urea nitrogen, and uric acid
	CKM, cardiovascular-kidney-metabolic; HR, hazard ratio; CI, confidence interval.

## Sheet: Supplemental Table 11
	Supplemental Table 11. Association of CKM syndrome stages with the risk of cardiovascular mortality when using the competing risk model
	CKM syndrome	Cases, n (%)	HR1 (95% CI)a	P1a	HR2 (95% CI)b	P2b
	Stage 0	13 (0.4)	1 (reference)		1 (reference)
	Stage 1	43 (0.7)	2.08 (1.12-3.87)	0.02	1.66 (0.89-3.10)	0.11
	Stage 2	296 (1.7)	5.29 (3.04-9.21)	<0.001	2.37 (1.32-4.24)	0.004
	Stage 3	363 (18.2)	44.8 (25.8-77.9)	<0.001	5.26 (2.88-9.60)	<0.001
	Stage 4	497 (18.0)	50.5 (29.1-87.6)	<0.001	7.69 (4.24-14.0)	<0.001
	P for trend		<0.001		<0.001
	a HR1 and P1 were unadjusted.
	b HR2 and P2 were adjusted for age, gender, race and ethnicity, education, marital status, family income to poverty ratio, labor force status, smoking status, drinking status, history of arthritis, chronic obstructive pulmonary disease, and cancer, white blood cell, hemoglobin, platelets, blood urea nitrogen, and uric acid.
	CKM, cardiovascular-kidney-metabolic; HR, hazard ratio; CI, confidence interval.

## Sheet: Supplemental Tables 12-13
	Supplemental Table 12. Association of CKM syndrome stages with the risk of all-cause mortality stratified by age
	CKM syndrome	Cases, n (%)	HR1 (95% CI)a	P1a	HR2 (95% CI)b	P2b
	Age 20 to <45 years
	Stage 0	31 (1.1)	1 (reference)		1 (reference)
	Stage 1	46 (1.0)	1.10 (0.66-1.85)	0.71521	1.21 (0.72-2.02)	0.473011
	Stage 2	168 (2.2)	1.89 (1.18-3.00)	0.00764	1.68 (1.04-2.70)	0.032624
	Stage 3	2 (6.9)	5.92 (1.15-30.3)	0.03298	3.31 (0.41-26.5)	0.259282
	Stage 4	16 (6.1)	6.36 (2.98-13.6)	<0.001	3.53 (1.48-8.41)	0.004428
	P for trend		<0.001		0.004
	Age 45 to <65 years
	Stage 0	37 (5.7)	1 (reference)		1 (reference)
	Stage 1	89 (5.0)	1.11 (0.71-1.74)	0.63417	1.08 (0.67-1.76)	0.750197
	Stage 2	577 (7.3)	1.85 (1.26-2.71)	0.00162	1.54 (1.02-2.33)	0.038102
	Stage 3	67 (26.4)	7.91 (4.53-13.8)	<0.001	3.00 (1.69-5.33)	<0.001
	Stage 4	256 (21.9)	6.13 (4.13-9.10)	<0.001	3.00 (2.00-4.51)	<0.001
	P for trend		<0.001		<0.001
	Age ≥65 years
	Stage 0	39 (29.8)	1 (reference)		1 (reference)
	Stage 1	82 (21.2)	0.71 (0.42-1.18)	0.182773	0.73 (0.44-1.24)	0.244788
	Stage 2	534 (19.3)	0.66 (0.45-0.98)	0.040542	0.67 (0.42-1.02)	0.055277
	Stage 3	1,099 (43.6)	2.03 (1.33-3.11)	0.001051	1.48 (0.96-2.28)	0.078046
	Stage 4	977 (47.0)	2.25 (1.47-3.44)	<0.001	1.64 (1.07-2.50)	0.022225
	P for trend		<0.001		<0.001
	a HR1 and P1 were unadjusted.
	b HR2 and P2 were adjusted for age, gender, race and ethnicity, education, marital status, family income to poverty ratio, labor force status, smoking status, drinking status, history of arthritis, chronic obstructive pulmonary disease, and cancer, white blood cell, hemoglobin, platelets, blood urea nitrogen, and uric acid.
	CKM, cardiovascular-kidney-metabolic; HR, hazard ratio; CI, confidence interval.
	Supplemental Table 13. Association of CKM syndrome stages with the risk of cardiovascular mortality stratified by age
	CKM syndrome	Cases, n (%)	HR1 (95% CI)a	P1a	HR2 (95% CI)b	P2b
	Age 20 to <45 years
	Stage 0	1 (0.03)	1 (reference)		1 (reference)
	Stage 1	7 (0.2)	18.1 (2.07-157.7)	0.008786	16.8 (1.78-158.1)	0.013835
	Stage 2	34 (0.4)	34.2 (4.66-251.2)	<0.001	21.9 (2.70-177.0)	0.003833
	Stage 3	1 (3.4)	271.5 (15.3-4823.6)	<0.001	344.1 (18.5-6408.1)	<0.001
	Stage 4	6 (2.3)	212.7 (24.1-1877.2)	<0.001	72.3 (7.01-746.5)	<0.001
	P for trend		<0.001		<0.001
	Age 45 to <65 years
	Stage 0	6 (0.9)	1 (reference)		1 (reference)
	Stage 1	17 (1.0)	1.46 (0.42-5.06)	0.552	1.40 (0.39-5.03)	0.603657
	Stage 2	123 (1.6)	2.12 (0.80-5.59)	0.131	1.71 (0.60-4.86)	0.310668
	Stage 3	23 (9.1)	17.3 (5.30-56.7)	<0.001	4.07 (1.03-16.1)	0.045625
	Stage 4	91 (7.8)	11.4 (4.79-27.3)	<0.001	5.24 (2.01-13.7)	<0.001
	P for trend		<0.001		<0.001
	Age ≥65 years
	Stage 0	6 (4.6)	1 (reference)		1 (reference)
	Stage 1	19 (4.9)	1.97 (0.49-7.95)	0.342231	2.00 (0.50-8.07)	0.32852
	Stage 2	139 (5.0)	1.97 (0.53-7.29)	0.307469	1.92 (0.52-7.16)	0.32893
	Stage 3	339 (13.5)	7.63 (2.09-27.9)	0.002113	5.38 (1.44-20.2)	0.01249
	Stage 4	400 (19.2)	10.6 (3.00-38.3)	<0.001	7.76 (2.13-28.3)	0.00193
	P for trend		<0.001		<0.001
	a HR1 and P1 were unadjusted.
	b HR2 and P2 were adjusted for age, gender, race and ethnicity, education, marital status, family income to poverty ratio, labor force status, smoking status, drinking status, history of arthritis, chronic obstructive pulmonary disease, and cancer, white blood cell, hemoglobin, platelets, blood urea nitrogen, and uric acid.
	CKM, cardiovascular-kidney-metabolic; HR, hazard ratio; CI, confidence interval.

## Sheet: Supplemental Tables 14-15
	Supplemental Table 14. Association of CKM syndrome stages with the risk of all-cause mortality stratified by gender
	CKM syndrome	Cases, n (%)	HR1 (95% CI)a	P1a	HR2 (95% CI)b	P2b
	Male
	Stage 0	61 (4.1)	1 (reference)		1 (reference)
	Stage 1	111 (4.2)	1.03 (0.72-1.47)	0.883	0.99 (0.68-1.45)	0.968168
	Stage 2	667 (7.2)	1.96 (1.49-2.59)	<0.001	1.39 (1.05-1.84)	0.021404
	Stage 3	708 (43.3)	18.4 (14.0-24.2)	<0.001	2.48 (1.82-3.36)	<0.001
	Stage 4	772 (37.6)	12.7 (9.36-17.2)	<0.001	2.55 (1.86-3.49)	<0.001
	P for trend		<0.001		<0.001
	Female
	Stage 0	46 (2.1)	1 (reference)		1 (reference)
	Stage 1	106 (2.7)	1.61 (1.07-2.42)	0.023	1.30 (0.87-1.95)	0.199394
	Stage 2	612 (6.9)	3.83 (2.64-5.55)	<0.001	1.51 (1.04-2.20)	0.032072
	Stage 3	460 (39.4)	36.8 (24.9-54.3)	<0.001	3.16 (2.08-4.80)	<0.001
	Stage 4	477 (32.7)	27.2 (18.4-40.2)	<0.001	3.91 (2.60-5.88)	<0.001
	P for trend		<0.001		<0.001
	a HR1 and P1 were unadjusted.
	b HR2 and P2 were adjusted for age, race and ethnicity, education, marital status, family income to poverty ratio, labor force status, smoking status, drinking status, history of arthritis, chronic obstructive pulmonary disease, and cancer, white blood cell, hemoglobin, platelets, blood urea nitrogen, and uric acid.
	CKM, cardiovascular-kidney-metabolic; HR, hazard ratio; CI, confidence interval.
	Supplemental Table 15. Association of CKM syndrome stages with the risk of cardiovascular mortality stratified by gender
	CKM syndrome	Cases, n (%)	HR1 (95% CI)a	P1a	HR2 (95% CI)b	P2b
	Male
	Stage 0	8 (0.5)	1 (reference)		1 (reference)
	Stage 1	23 (0.9)	3.04 (0.92-10.1)	0.06918	2.68 (0.79-9.05)	0.112573
	Stage 2	152 (1.6)	5.56 (1.90-16.2)	0.00171	3.35 (1.15-9.75)	0.02634
	Stage 3	208 (12.7)	74.6 (25.1-221.3)	<0.001	7.55 (2.67-21.3)	<0.001
	Stage 4	318 (15.5)	66.5 (23.9-185.0)	<0.001	10.3 (3.77-27.9)	<0.001
	P for trend		<0.001		<0.001
	Female
	Stage 0	5 (0.2)	1 (reference)		1 (reference)
	Stage 1	20 (0.5)	2.97 (0.98-8.96)	0.0535	2.24 (0.73-6.86)	0.15879
	Stage 2	144 (1.6)	7.99 (2.87-22.3)	<0.001	2.64 (0.89-7.86)	0.081157
	Stage 3	155 (13.3)	130.1 (46.1-367.1)	<0.001	7.90 (2.51-24.9)	<0.001
	Stage 4	179 (12.3)	99.7 (36.0-276.0)	<0.001	11.9 (3.95-36.1)	<0.001
	P for trend		<0.001		<0.001
	a HR1 and P1 were unadjusted.
	b HR2 and P2 were adjusted for age, race and ethnicity, education, marital status, family income to poverty ratio, labor force status, smoking status, drinking status, history of arthritis, chronic obstructive pulmonary disease, and cancer, white blood cell, hemoglobin, platelets, blood urea nitrogen, and uric acid.
	CKM, cardiovascular-kidney-metabolic; HR, hazard ratio; CI, confidence interval.

[truncated: 7 more sheets: Supplemental Tables 16-17, Supplemental Tables 18-19, Supplemental Tables 20-21, Supplemental Tables 22-23, Supplemental Tables 24-25, Supplemental Table 26, Supplemental Tables 27-28]
